# Supplementary material for: Postprandial exercise regulates tissue-specific triglyceride uptake through angiopoietin-like proteins
Source: JCI Insight. 2024 Aug 22;9(16):e181553. doi: 10.1172/jci.insight.181553 (PMC11343597; doi:10.1172/jci.insight.181553)
Supplement: Supporting data values [file jciinsight-9-181553-s161.xlsx]

## Sheet: Fig 1A
RER
	Sedentary												Exercise
Time/min	1	2	3	4	5	6	7	8	9	10	11	12	13	14	15	16	17	18	19	20	21	22	23	24
0	0.738928	0.751698	0.758767	0.750408	0.723047	0.728913	0.75888	0.727501	0.73855	0.740667	0.727752	0.724212	0.723228	0.739738	0.741773	0.727247	0.706015	0.734266	0.736012	0.713922	0.673915	0.701452	0.702244	0.709219
9	0.737683	0.744501	0.752878	0.741147	0.707456	0.711669	0.744073	0.723838	0.719457	0.724547	0.728266	0.716776	0.733959	0.714925	0.74038	0.726951	0.716328	0.722366	0.709706	0.694525	0.619989	0.696923	0.707488	0.709245
18	0.741908	0.746362	0.770386	0.748403	0.713847	0.72112	0.727677	0.718363	0.725618	0.723108	0.718692	0.711592	0.73628	0.733406	0.765847	0.735049	0.727241	0.726611	0.737588	0.733477	0.737994	0.71771	0.701078	0.709013
27	0.716795	0.718707	0.752496	0.7311	0.722949	0.733036	0.761207	0.731534	0.708219	0.693034	0.703604	0.696394	0.719631	0.717308	0.735565	0.722464	0.720288	0.745811	0.713497	0.72179	0.587142	0.690541	0.676329	0.671695
36	0.732083	0.736797	0.73949	0.736451	0.712821	0.735042	0.75106	0.724773	0.71833	0.715766	0.715175	0.695968	0.75495	0.745683	0.745432	0.730296	0.720733	0.737433	0.707064	0.716648	0.702045	0.689939	0.685995	0.684813
45	0.7357	0.742082	0.748601	0.735831	0.721336	0.722878	0.741582	0.726686	0.715843	0.718169	0.706938	0.696059	0.738873	0.721032	0.719159	0.739336	0.739585	0.745915	0.715109	0.783755	0.737307	0.787549	0.744478	0.732993
54	0.731584	0.73859	0.743692	0.741166	0.717122	0.726055	0.756309	0.731604	0.727003	0.716516	0.725306	0.667853	0.709023	0.714927	0.722935	0.709989	0.718967	0.717664	0.720232	0.730737	0.698091	0.70407	0.693565	0.699211
63	0.702707	0.71827	0.718766	0.700664	0.736417	0.723096	0.703354	0.725347	0.728314	0.720429	0.728727	0.730758	0.703355	0.699647	0.696382	0.703026	0.699685	0.722224	0.716413	0.719844	0.70677	0.703825	0.720362	0.700265
72	0.732307	0.743006	0.743161	0.753808	0.703232	0.726434	0.685521	0.714399	0.690666	0.693007	0.689959	0.688353	0.714255	0.71646	0.718298	0.719707	0.705383	0.703769	0.708649	0.699505	0.690444	0.696234	0.68879	0.679412
81	0.719284	0.749161	0.744904	0.746449	0.732858	0.732228	0.756084	0.73635	0.731509	0.716297	0.733507		0.717705	0.7277	0.723203	0.732072	0.707414	0.707236	0.706343	0.715123	0.695136	0.690597	0.702091	0.703615
90	0.726452	0.72892	0.732092	0.729959	0.71921	0.72058	0.731275	0.711605	0.727803	0.713844	0.725864		0.718445	0.719981	0.712933	0.704295	0.710341	0.705259	0.704547	0.710914	0.706801	0.694052	0.689111	0.690719
99	0.714456	0.729128	0.728793	0.712914	0.7114	0.72603	0.723266	0.714307	0.70845	0.720609	0.712275	0.680677	0.707387	0.719426	0.708329	0.707191	0.707985	0.713706	0.697748	0.714257	0.69944	0.695068	0.691504	0.690003
108	0.740789	0.808264	0.781095	0.774077	0.720236	0.728096	0.739116	0.725476	0.708419	0.713415	0.716393	0.702884	0.713557	0.726677	0.722209	0.733339	0.71651	0.712592	0.704027	0.717724	0.695484	0.697433	0.693322	0.705408
117	0.726535	0.744065	0.727187	0.738566	0.712429	0.724904	0.73562	0.71695	0.719321	0.711962	0.668028	0.680815	0.718805	0.705405	0.710877	0.705607	0.707215	0.712127	0.710219	0.710932	0.68869	0.685205	0.687399	0.685334
126	0.728079	0.718498	0.713488	0.732567	0.705073	0.711585	0.741245	0.716787	0.714846	0.725202	0.711365	0.679329	0.707334	0.705719	0.702065	0.713232	0.709765	0.702262	0.701841	0.709092	0.680481	0.686568	0.679167	0.681062
135	0.739708	0.761782	0.737649	0.718717	0.72005	0.709727	0.723694	0.721522	0.722772	0.733272	0.720114	0.708013	0.708799	0.714659	0.713478	0.721649	0.71617	0.719909	0.71534	0.711138	0.706677	0.69428	0.696992	0.700514
144	0.73852	0.733489	0.751319	0.727296	0.701268	0.72202	0.692889	0.683451	0.732698	0.733358	0.711828	0.71657	0.714367	0.71837	0.71418	0.718641	0.710098	0.709745	0.713373	0.713452	0.695056	0.696649	0.68925	0.696995
153	0.729489	0.71212	0.747704	0.748622	0.688369	0.713614	0.670191	0.644838	0.707603	0.719577	0.707403	0.671411	0.717089	0.713071	0.720617	0.709888	0.699438	0.708463	0.70075	0.704846	0.703007	0.697056	0.694519	0.69283
162	0.746818	0.710826	0.753235	0.745062	0.710323	0.721964	0.732025	0.736336	0.729958	0.715518	0.71404	0.675211	0.706628	0.714438	0.71946	0.710318	0.712261	0.720713	0.717491	0.729247	0.687489	0.693195	0.687404	0.690341
171	0.735874	0.744115	0.768797	0.731049	0.722567	0.741433	0.734768	0.691824	0.713401	0.709523	0.675714	0.614465	0.715874	0.718905	0.721149	0.720444	0.710745	0.726451	0.712919	0.719025	0.687026	0.683275	0.689122	0.696277
180	0.727339	0.651986	0.723322	0.681584	0.729912	0.731454	0.70213	0.659373	0.703394	0.706986	0.645223	0.661767	0.708407	0.709613	0.700487	0.707754	0.70578	0.710473	0.707647	0.717298	0.692799	0.691826	0.685007	0.685505
189	0.73336	0.682231	0.750679	0.670136	0.735008	0.705953	0.668556	0.662171	0.727001	0.725938	0.733632	0.743789	0.725563	0.716272	0.723032	0.714452	0.697257	0.699339	0.686233	0.696662	0.690231	0.692948	0.698175	0.702192
198	0.737383	0.720526	0.756178	0.696419	0.730172	0.7414	0.690736	0.695945	0.720456	0.711421	0.714429	0.707935	0.722439	0.722112	0.711428	0.723738	0.704164	0.710426	0.702785	0.701583	0.705671	0.693572	0.697031	0.689725
207	0.723956	0.691038	0.741187	0.726899	0.734181	0.72956	0.714657	0.682432	0.707215	0.71305	0.697347	0.703161	0.714888	0.70737	0.705504	0.715702	0.707434	0.704559	0.702256	0.703392	0.711201	0.709298	0.714703	0.697471
216	0.727704	0.709103	0.743419	0.735664	0.76842	0.772326	0.76735	0.780081	0.745521	0.73269	0.742541	0.734906	0.707914	0.713317	0.7045	0.715249	0.715924	0.718592	0.725989	0.73108	0.702188	0.698967	0.698551	0.707263
225	0.720359	0.742999	0.743266	0.737045	0.749769	0.7534	0.755068	0.744115	0.725862	0.709096	0.705274	0.713822	0.719765	0.753885	0.719214	0.722398	0.730657	0.705563	0.699876	0.720423	0.693603	0.679597	0.680604	0.696896
234	0.739671	0.758552	0.732814	0.754841	0.756139	0.753297	0.759781	0.721321	0.719098	0.715228	0.734141	0.698132	0.739678	0.731394	0.713905	0.751836	0.724813	0.723952	0.733079	0.733301	0.707882	0.701107	0.697504	0.697092
243	0.730813	0.736193	0.687984	0.719152	0.724965	0.739149	0.723609	0.69375	0.707964	0.714031	0.701215	0.676896	0.69842	0.693948	0.688048	0.718295	0.718804	0.715173	0.722152	0.726826	0.670355	0.690041	0.673467	0.706331
252	0.728286	0.732151	0.76355	0.781123	0.667628	0.705908	0.656904	0.600918	0.739171	0.715115	0.68682	0.630369	0.719709	0.720151	0.712574	0.730575	0.715096	0.726664	0.650794	0.717318	0.681751	0.691858	0.673803	0.657108
261	0.737734	0.734988	0.672546	0.738088	0.775986	0.765582	0.747791	0.71053	0.740019	0.720186	0.678603	0.659352	0.72267	0.718967	0.714193	0.737609	0.718067	0.705354	0.72373	0.72509	0.637732	0.684236	0.671595	0.699073
270	0.735091	0.738774	0.701813	0.725739	0.744179	0.727808	0.735952		0.712617	0.728609	0.656034	0.627416	0.718769	0.627888	0.707525	0.735308	0.72759	0.658698	0.710881	0.723408	0.651426	0.679796	0.672172	0.663541
Tissue LPL activity
	Heart		SM
	Sedentary	Exercise	Sedentary	Exercise
	4.42965	4.97582	8.39746	11.0721
	6.01195	3.8915	10.1565	11.3613
	7.89947	10.3974	12.1564	9.9396
	5.96376	4.99992	10.6625	8.97576
	6.18866	6.71877	11.0962	8.61432
	5.26498	5.10434	8.90347	7.40952
3H-VLDL uptake
	Heart		SM
	Sedentary	Exercise	Sedentary	Exercise
	35.1325	77.1554	10.2532	40.875
	71.2898	87.8044	17.3154	26.2651
	75.3693	63.9708	20.0877	24.4516
	70	117.189	15.8219	36.4085
	79.6661	97.79	31.0828	34.4966
	79.1002	90.2979	30.2614	28.8591
		118.778	30.2027	35.5769
		85.3623	23.7654	27.2109

## Sheet: Fig 1B
RER
	Sedentary												Exercise
Time/min	1	2	3	4	5	6	7	8	9	10	11	12	13	14	15	16	17	18	19	20	21	22	23	24
0	0.929107	0.968294	0.979243	0.97005	0.98722	1.00997	1.01818	1.0227	0.974377	0.975608	1.01284	1.00719	0.930825	0.946454	0.935153	0.928702	0.969371	1.02392	0.995063	0.973107	1.03068	1.03017	0.957254	0.98957
9	0.934831	0.963439	1.01211	0.989957	0.998439	1.00107	1.00355	1.01373	0.979197	0.987141	1.03388	1.01738	0.945689	0.93128	0.955659	0.930943	0.970095	0.987188	1.01548	0.979908	0.99735	1.05202	0.985216	1.00263
18	0.947406	0.965182	0.992594	0.98937	1.00124	1.03353	1.0299	1.01202	0.981324	0.984011	1.01092	0.996408	0.959764	0.962892	0.969634	0.955021	1.00144	0.980622	1.01795	1.02615	0.996775	0.954195	0.959087	0.954719
27	0.928704	0.976177	1.01557	0.991005	0.989651	1.02318	1.03825	1.01168	0.981691	0.978678	0.998576	1.00357	0.914187	0.941759	0.955984	0.916459	0.964415	1.04135	1.01026	0.969875	0.976071	0.961406	0.91475	0.975861
36	0.928992	0.967293	0.97656	0.966258	1.0028	1.02893	1.04233	1.01388	1.00307	1.01904	1.0476	1.02925	0.910262	0.968876	0.936288	0.928828	0.979209	1.04226	1.03119	0.992562	0.968542	0.94841	0.895822	0.923971
45	0.947328	0.997708	1.02221	1.01305	0.992632	1.01222	1.0105	0.99633	0.974889	0.99037	0.993645	0.978049	0.904062	0.916225	0.898293	0.878796	0.936149	0.982146	0.973225	0.932404	0.937639	0.90296	0.883202	0.894293
54	0.953326	0.979548	1.00161	0.962046	1.0181	1.00929	1.00802	0.993379	0.983425	1.01605	1.0326	1.02814	0.876903	0.860075	0.856229	0.83222	0.915025	0.938414	0.902044	0.907916	0.933635	0.899077	0.883426	0.88843
63	0.988777	1.0344	1.04019	0.993307	1.01741	1.046	1.04925	1.0344	0.957212	0.938496	0.997218	1.00146	0.883157	0.882968	0.867418	0.844296	0.887418	0.92417	0.909911	0.90454	0.90264	0.890007	0.879615	0.87835
72	0.95193	0.997381	0.99888	1.00478	0.995376	1.0318	1.04913	1.00657	0.992454	0.966408	1.04221	1.01964	0.858643	0.867868	0.843762	0.818106	0.886529	0.921431	0.895675	0.880685	0.898997	0.877465	0.865844	0.861975
81	0.943085	0.964117	0.998767	1.00431	0.975316	1.03073	1.01663	0.978732	1.02033	0.974405	1.07464	1.05223	0.855712	0.847826	0.817829	0.80204	0.878205	0.919311	0.878419	0.867768	0.883097	0.876172	0.872586	0.878652
90	0.892001	0.935338	0.960828	0.966839	0.998603	1.03191	1.00676	1.0142	0.990128	0.979503	1.0515	1.03621	0.829637	0.825116	0.801977	0.792887	0.867144	0.914894	0.869869	0.869762	0.865696	0.861487	0.84953	0.865151
99	0.889593	0.940702	0.979904	1.02659	0.964133	0.978399	0.968912	0.967804	0.957559	0.960622	1.02532	0.995445	0.831165	0.847607	0.822036	0.788176	0.846721	0.893455	0.853628	0.849465	0.876281	0.85899	0.853534	0.860024
108	0.908425	0.960284	1.02285	0.98517	0.987161	1.03241	1.02175	1.01169	0.970673	0.99795	1.03108	1.00769	0.821953	0.839375	0.819017	0.785906	0.851708	0.891234	0.860317	0.868455	0.868269	0.852114	0.84788	0.866004
117	0.885623	0.934542	0.982386	0.945792	0.98597	1.03869	1.00872	1.0241	0.96178	1.00442	1.00074	1.01242	0.818216	0.822084	0.797437	0.770757	0.838147	0.89563	0.867249	0.858277	0.864533	0.841141	0.84068	0.862671
126	0.889559	0.965743	0.984395	0.975286	1.00667	1.05745	0.981888	1.01945	0.96581	1.01236	1.02426	1.00859	0.820922	0.809018	0.788054	0.783802	0.827926	0.883201	0.824437	0.843145	0.833723	0.834272	0.824483	0.840384
135	0.871141	0.940807	0.968373	0.931392	0.994218	0.974308	1.0353	1.01337	0.923105	0.981224	0.987445	0.997534	0.803666	0.808183	0.800695	0.77773	0.828795	0.870937	0.823741	0.832268	0.837293	0.817964	0.817919	0.822165
144	0.87628	0.910555	0.980329	0.970184	0.998679	1.01468	0.976293	0.966812	0.934807	0.97224	0.967733	0.991542	0.791491	0.815331	0.797456	0.782498	0.823808	0.869318	0.814961	0.835455	0.822048	0.814531	0.804512	0.816901
153	0.876317	0.906285	0.955297	0.976713	1.01323	1.02957	1.07112	1.05524	0.983662	1.02905	1.03007	1.04957	0.787721	0.811945	0.789599	0.777122	0.820709	0.87007	0.823723	0.840375	0.822785	0.812875	0.837565	0.833772
162	0.86259	0.871138	0.938988	0.932884	1.01562	1.03794	1.06442	1.02364	0.91568	0.949918	0.974887	0.965503	0.791143	0.800611	0.79171	0.782804	0.825602	0.87253	0.820676	0.842648	0.80169	0.809691	0.811259	0.815641
171	0.879401	0.895414	0.938961	0.911426	0.948819	0.939051	0.926028	0.945616	0.900362	0.939723	0.941764	0.938736	0.780081	0.80093	0.783059	0.784236	0.80257	0.855293	0.790947	0.810216	0.802022	0.80818	0.812569	0.799354
180	0.858789	0.872274	0.939597	0.870158	0.962624	0.994711	1.01269	0.993455	0.928492	0.954387	0.958062	1.00008	0.77793	0.797303	0.778705	0.769813	0.807524	0.843972	0.800511	0.817054	0.791425	0.790243	0.811555	0.803878
189	0.847895	0.904853	0.941557	0.940277	0.968831	1.01708	0.964885	0.982552	0.916136	0.983988	0.997946	0.955836	0.780072	0.794934	0.786724	0.774668	0.794858	0.833096	0.80246	0.811766	0.789901	0.779631	0.806706	0.796082
198	0.8237	0.865954	0.928414	0.915693	0.953554	1.01748	0.992445	0.98746	0.863774	0.916883	0.906409	0.947117	0.765424	0.793682	0.776169	0.768615	0.802119	0.852077	0.810056	0.825017	0.774251	0.77281	0.800265	0.779787
207	0.7867	0.844809	0.905879	0.881408	0.944215	0.979745	0.943884	0.977276	0.846566	0.924783	0.945041	0.929469	0.753126	0.772563	0.752549	0.746789	0.782306	0.828375	0.799966	0.81479	0.777375	0.766729	0.78391	0.786288
216	0.828678	0.851086	0.934829	0.865492	0.913328	0.910899	0.923606	0.954585	0.888476	0.982698	0.959367	0.955246	0.748544	0.77007	0.757951	0.762016	0.77514	0.810168	0.779478	0.809639	0.780327	0.786946	0.82034	0.809453
225	0.79309	0.80606	0.882672	0.84132	0.898149	0.905293	0.908542	0.8823	0.885573	0.927	0.924883	0.918715	0.765827	0.782884	0.792102	0.766187	0.779462	0.830233	0.791922	0.827283	0.813136	0.786772	0.812156	0.831076
234	0.799419	0.82285	0.882615	0.898787	0.894923	0.881667	0.900387	0.918652	0.860792	0.917269	0.945732	0.912921	0.789836	0.80769	0.784356	0.759584	0.795706	0.837865	0.815128	0.83795	0.812553	0.76646	0.812299	0.828264
243	0.799627	0.834138	0.858757	0.869859	0.871263	0.849669	0.849035	0.825602	0.840121	0.870358	0.914427	0.897587	0.803431	0.809711	0.794739	0.761402	0.805175	0.834852	0.810013	0.825596	0.811424	0.784659	0.789027	0.809485
252	0.767976	0.812464	0.806747	0.841932	0.927537	0.880064	0.856982	0.850956	0.863598	0.899456	0.939039	0.907703	0.782283	0.798425	0.777294	0.739896	0.829038	0.846486	0.843525	0.852524	0.818817	0.791686	0.78506	0.804728
261	0.778215	0.80957	0.818452	0.839274	0.834061	0.832247	0.805718	0.845505	0.875591	0.869717	0.895946	0.870202	0.761254	0.78277	0.773895	0.755795	0.798285	0.844021	0.806021	0.846765	0.823114	0.79538	0.772132	0.791464
270	0.773722	0.807008	0.82511	0.8307	0.839281	0.834858	0.822135	0.830527	0.846467	0.844958	0.870723	0.832936	0.769648	0.806976	0.77236	0.751773	0.805629	0.824605	0.786552	0.841342	0.792324	0.755912	0.781008	0.780102
Tissue LPL activity
	Heart		SM
	Sedentary	Exercise	Sedentary	Exercise
	4.60947	6.42785	4.538	8.41496
	3.92658	7.54746	8.25417	8.61149
	4.52212	6.24522	5.7529	9.87403
	4.00599	7.78567	5.82437	7.99213
	4.91121	5.99112	6.32462	9.56435
	3.74395	7.11867	5.94348	9.63581
3H-VLDL uptake
	Heart		SM
	Sedentary	Exercise	Sedentary	Exercise
	13.6735	57.9265	4.81752	11.3262
	21.6168	80.5182	10.0735	16.8026
	22.8341	63.3251	7.89809	23.1217
	18.4116	62.5355	7.4375	18.793
	24.8767	68.8517	13.1169	19.1408
	21.8266	79.1519	5.98765	13.5602
	33.6703		6.85535	20.7742
			7.31429	23.6478

## Sheet: Fig 1D
Tissue LPL activity
Angptl3 ko mice	Heart				SM
	WT		Angptl3 ko		WT		Angptl3 ko
	Sedentary	Exercise	Sedentary	Exercise	Sedentary	Exercise	Sedentary	Exercise
	3.76656	7.32626	17.0314	13.7734	1.83588	4.3699	8.42951	6.30921
	5.60244	8.44675	13.0752	11.3083	1.83588	4.5509	8.09337	7.24007
	4.594	6.55916	13.5579	11.7048	3.30975	3.12875	14.144	6.41263
	3.56832	7.18836	11.6789	11.3686	3.98204	4.62847	8.01579	8.27437
	4.64571	8.92942	13.3683	12.2047	2.32717	5.55934	6.54192	7.49865
	5.90411	6.87807		12.0668	2.92189	3.43903		6.61949

## Sheet: Fig 2D
Liver Angptl8 mRNA
Wild type mice	Sedentary	Exercise
Liver Angptl8 mRNA relative level	0.741248	0.184671
	1.82517	0.125697
	1.4074	0.114073
	0.487349	0.0989626
	0.825321	0.143889
	0.713521	0.116874

## Sheet: Fig 2E
Tissue LPL activity
Angptl8 ko mice	Heart				SM
Heart	WT		Angptl8 ko		WT		Angptl8 ko
	Sedentary	Exercise	Sedentary	Exercise	Sedentary	Exercise	Sedentary	Exercise
	8.65502	11.8486	17.7729	22.7437	10.3027	16.6065	25.6318	24.9931
	10.2842	12.367	19.7538	19.5965	11.0525	14.3016	20.1611	23.0492
	8.79387	18.5227	22.3364	19.0596	11.9689	14.8015	21.2997	19.1892
	11.9319	14.4682	22.466	18.9485	11.7468	12.1078	19.9945	19.2447
	10.0991	11.9504	17.4211	18.8096	9.88616	13.413	26.937	24.6876
	8.79387	12.2559	22.716	18.2357	11.5524	13.4407	30.2694	23.1881

## Sheet: Fig 2H
Tissue LPL activity
Angptl8 ko mice rescued hAN8	Heart		SM
	Sedentary	Exercise	Sedentary	Exercise
	10.6199	9.8085	7.85393	5.79793
	10.3787	8.14177	5.14001	8.4022
	13.9753	10.9818	4.23537	3.24848
	6.90269	10.7844	3.02918	4.34502
	10.5213	8.4159	5.46897	4.20795
		10.7515		7.14118

## Sheet: Fig 2I
	LVEF(%)			LVFS(%)
	GFP	hAN8		GFP	hAN8
	86.0329	80.4676		54.1555	48
	84.6881	71.3207		52.459	39.7985
	80.5926	67.4785		48.3291	36.5979
	75.2635	65.6549		42.5352	35.2
	65.6499	65.8573		35.0575	35.5231
	83.9587	81.7888		51.3967	49.4475
	71.15	65.0602		39.7727	34.8668
	81.6824	68.3918		48.7395	37.4663
	82.7833	68.1634		50	37.0079
	78.9888	80.9209		46.2209	48.6005
	85.1948	68.037		52.809	36.7454

## Sheet: Fig 3A
Exercised mice insulin
	Sedentary	Exercise
	1.17371	0.618686
	0.756549	0.51151
	1.01826	0.293689
	1.26333	0.531083
	0.530765	0.220527
	0.640206	0.229199
Exercised human insulin
		Sedentary	Exercise
	Subject1	0.154185	0.199194
	Subject2	0.828768	0.843927
	Subject3	0.709526	0.64764
	Subject4	1.5625	0.196147
	Subject5	0.315545	0.185285
	Subject6	0.221308	0.081593
	Subject7	0.431348	0.127618
	Subject8	0.552309	0.283585
	Subject9	0.2603	0.092377
	Subject10	0.22037	0.237873
	Subject11	0.124258	0.070966
	Subject12	0.515817	0.269755
	Subject13	0.69593	0.43377
	Subject14	0.939649	0.791183

## Sheet: Fig 3C
Angptl8 mRNA	Saline		Insulin
	Sedentary	Exercise	Sedentary	Exercise
	1.37168	0.384147	3.04941	2.80334
	1.8558	0.471172	3.08345	0.862164
	0.581421	0.129924	2.01406	0.481187
	1.06903	0.0527822	1.94011	1.32212
	0.754062	0.212658	0.263026
	0.368005	0.196533	1.82007

## Sheet: Fig 3E
LPL activity	Saline		Insulin
	Sedentary	Exercise	Sedentary	Exercise
	3.28107	4.93566	5.3212	3.43368
	3.30517	4.99189	4.07624	2.91963
	3.4899	5.38546	3.24894	2.49394
	3.1124	5.53003	2.96782	2.92766
	3.40155	5.65855	3.80315
	3.36139	5.67461	2.54213

[truncated: 33 more sheets: Fig 3F, Fig 3G, Fig 3H, Fig 4C, Fig 4D, Fig 4E, Fig 5A, Fig 5B, Fig 5H, Fig 5I, Fig 6A, Fig 6B, Fig 6C, Fig 6D, Fig S1A, Fig S1B, Fig S1C, Fig S1D, Fig S2A, Fig S2B …]
